# Supplementary material for: Potential Convergence to Accommodate Pathogenicity Determinants and Antibiotic Resistance Revealed in Salmonella Mbandaka
Source: Microorganisms. 2024 Aug 13;12(8):1667. doi: 10.3390/microorganisms12081667 (PMC11357217; doi:10.3390/microorganisms12081667)
Supplement: Supplementary file 1 [file microorganisms-12-01667-s001.zip]

Archive with 1 entries (1 files):
- microorganisms-3143247-supplementary.pdf
